# Supplementary material for: Glabridin, a Bioactive Flavonoid from Licorice, Effectively Inhibits Platelet Activation in Humans and Mice
Source: Int J Mol Sci. 2022 Sep 27;23(19):11372. doi: 10.3390/ijms231911372 (PMC9570097; doi:10.3390/ijms231911372)
Supplement: Supplementary file 1 [file ijms-23-11372-s001.zip]

Archive with 1 entries (1 files):
- ijms-1885095-supplementary.pdf
